# Supplementary material for: Detection of Hepatitis C Virus Core Protein in Serum Using Aptamer-Functionalized AFM Chips
Source: Micromachines (Basel). 2019 Feb 15;10(2):129. doi: 10.3390/mi10020129 (PMC6413090; doi:10.3390/mi10020129)
Supplement: Supplementary file 1 [file micromachines-10-00129-s001.zip]

Archive with 7 entries (4 files):
- micromachines-426490-supple-proofed/micromachines-426490-supplementary-layout/
- micromachines-426490-supple-proofed/micromachines-426490-supplementary-layout/Ivanov_et_al_SupplementaryFigures.docx
- micromachines-426490-supple-proofed/micromachines-426490-supplementary-layout/Ivanov_et_al_SupplementaryTables.docx
- micromachines-426490-supple-proofed/
- micromachines-426490-supplementary-layout/Ivanov_et_al_SupplementaryFigures.docx
- micromachines-426490-supplementary-layout/Ivanov_et_al_SupplementaryTables.docx
- micromachines-426490-supplementary-layout/
